# Supplementary material for: US Tuberculosis Rates among Persons Born Outside the United States Compared with Rates in Their Countries of Birth, 2012–2016
Source: Emerg Infect Dis. 2020 Mar;26(3):533–40. doi: 10.3201/eid2603.190974 (PMC7045845; doi:10.3201/eid2603.190974)
Supplement: Appendix — Tuberculosis rates by country of birth, United States, 2012–2016 compared with World Health Organization rates, 2014. [file 19-0974-Techapp-s1.xlsx]

## Sheet: Sheet1
Appendix. Tuberculosis (TB) Rates by Country of Birth (COB) United States, 2012–2016 compared with WHO Rates, 2014
Country of Birth	Average Annual Number of Cases	Population Estimate*	Rate for persons diagnosed <1 year in U.S.	Rate for persons diagnosed ≥1–<10 years in U.S.	Rate for persons diagnosed ≥10 years in U.S.	Overall U.S. Rate by COB	Rate in Country (WHO Rate)†	95% CI	Incidence Rate Ratio (IRR)‡	95% CI
Afghanistan	23.4	77603	200.893	21.4452	18.2617	30.1535	189	122–270	6.26793	4.0–9.0
Albania	6.6	89610	44.7928	6.24675	6.4397	7.36525	16	14–19	2.17236	1.9–2.6
Algeria	3.4	22376	198.347	14.7801	7.32493	15.1949	72	55–91	4.73845	3.6–6.0
American Samoa	1.2	29822	N/A	N/A	N/A	4.02387	7.8	6.6–9	1.93843	1.6–2.2
Andorra	0	See Other Europe	See Other Europe	See Other Europe	See Other Europe	See Other Europe	8.7	7.5–10	2.8454	2.5–3.3
Angola	6.8	See Other Africa	See Other Africa	See Other Africa	See Other Africa	See Other Africa	370	240–529	5.95436	3.9–8.5
Anguilla	0.2	See Caribbean	See Caribbean	See Caribbean	See Caribbean	See Caribbean	23	15–32	9.27935	6.1–12.9
Antarctica	0	N/A	N/A	N/A	N/A	N/A	N/A	N/A	N/A	N/A
Antigua & Barbuda	0.4	21931	0	0	2.0903	1.8239	3.5	3–4	1.91896	1.6–2.2
Argentina	5.8	186692	12.6823	1.39068	2.84284	3.10672	25	21–28	8.04707	6.8–9.0
Armenia	3.2	87005	0	2.27144	3.80779	3.67795	57	44–72	15.4978	12.0–19.6
Aruba	0.2	See Caribbean	See Caribbean	See Caribbean	See Caribbean	See Caribbean	2.2	1.9–2.6	0.88759	0.8–1.0
Australia	0.2	104398	0	0	0.327	0.191575	6.5	5.6–7.5	33.9293	29.2–39.1
Austria	0.2	54058	0	0	0.427232	0.369973	7.5	6.4–8.7	20.2718	17.2–23.5
Azerbaijan	2.4	19761	349.345	15.2672	6.40943	12.1451	76	58–96	6.25765	4.8–7.9
Bahamas	1.2	36708	0	4.88103	2.16271	3.26904	15	13–17	4.5885	4.0–5.2
Bahrain	0	See Other Asia	See Other Asia	See Other Asia	See Other Asia	See Other Asia	16	14–19	0.402883	0.4–0.5
Baker Island	0	See Other U.S. Island Areas, Oceania, At Sea	See Other U.S. Island Areas, Oceania, At Sea	See Other U.S. Island Areas, Oceania, At Sea	See Other U.S. Island Areas, Oceania, At Sea	See Other U.S. Island Areas, Oceania, At Sea	N/A	N/A	N/A	N/A
Bangladesh	59	218094	232.003	31.5741	11.1216	27.0526	221	161–291	8.16928	6.0–10.8
Barbados	0.6	53811	0	0	0.405137	1.11501	2	1.7–2.3	1.7937	1.5–2.1
Belarus	0.6	55946	0	1.6372	0.925134	1.07246	51	39–64	47.5541	36.4–59.7
Belgium	0.4	45136	0	0	1.16205	0.886211	9.1	7.8–10	10.2684	8.8–11.3
Belize	3	50715	38.9864	5.40833	5.13947	5.91541	24	20–27	4.0572	3.4–4.6
Benin	1.2	See Western Africa	See Western Africa	See Western Africa	See Western Africa	See Western Africa	61	40–88	1.5604	1.0–2.3
Bermuda	0	16105	0	0	0	0	0	0–0	N/A	N/A
Bhutan	51.4	48990	1466.59	55.1347	0	104.919	172	131–217	1.63935	1.2–2.1
Bolivia	14.2	80503	31.8725	17.3521	16.1397	17.6391	120	78–172	6.80307	4.4–9.8
Bonaire, Sint Eustatius and Saba	0	See Caribbean	See Caribbean	See Caribbean	See Caribbean	See Caribbean	0	0–0	0	0.0–0.0
Bosnia and Herzegovina	15.4	115960	155.945	12.0688	10.9948	13.2804	42	32–53	3.16255	2.4–4.0
Botswana	1.4	See Other Africa	See Other Africa	See Other Africa	See Other Africa	See Other Africa	385	282–504	6.19575	4.5–8.1
Brazil	20.6	374758	20.9812	6.56179	3.50463	5.49688	43	37–49	7.82262	6.7–8.9
British Indian Ocean Territory	0	See Eastern Africa	See Eastern Africa	See Eastern Africa	See Eastern Africa	See Eastern Africa	N/A	N/A	N/A	N/A
British Virgin Islands	0	See Caribbean	See Caribbean	See Caribbean	See Caribbean	See Caribbean	0	0–0	0	0.0–0.0
Brunei	0	See Other Asia	See Other Asia	See Other Asia	See Other Asia	See Other Asia	55	47–64	1.38491	1.2–1.6
Bulgaria	2.6	69045	34.642	2.99536	2.53796	3.76566	32	24–40	8.49785	6.4–10.6
Burkina Faso	3	See Western Africa	See Western Africa	See Western Africa	See Western Africa	See Western Africa	54	35–77	1.38134	0.9–2.0
Burundi	4	See Eastern Africa	See Eastern Africa	See Eastern Africa	See Eastern Africa	See Eastern Africa	126	81–180	2.32105	1.5–3.3
Cabo Verde	4	41737	151.745	12.8154	4.8963	9.58382	138	89–198	14.3993	9.3–20.7
Cambodia	75.2	161226	187.354	39.0859	35.9653	46.6426	390	252–557	8.36145	5.4–11.9
Cameroon	22	48051	774.578	44.1808	13.2749	45.7847	220	142–314	4.8051	3.1–6.9
Canada	5.8	954148	0.731395	0.443331	0.45555	0.607872	5.1	4.3–5.9	8.38992	7.1–9.7
Cayman Islands	0	See Caribbean	See Caribbean	See Caribbean	See Caribbean	See Caribbean	0	0–0	0	0.0–0.0
Central African Republic	3.4	See Other Africa	See Other Africa	See Other Africa	See Other Africa	See Other Africa	375	243–536	6.03482	3.9–8.6
Chad	2.2	See Other Africa	See Other Africa	See Other Africa	See Other Africa	See Other Africa	159	103–228	2.55876	1.7–3.7
Chile	1.4	100504	0	0	1.77081	1.39298	16	13–18	11.4862	9.3–12.9
China	393	1966551	56.8134	16.7454	16.6905	19.9944	68	58–78	3.40095	2.9–3.9
Christmas Island	0.2	See Other U.S. Island Areas, Oceania, At Sea	See Other U.S. Island Areas, Oceania, At Sea	See Other U.S. Island Areas, Oceania, At Sea	See Other U.S. Island Areas, Oceania, At Sea	See Other U.S. Island Areas, Oceania, At Sea	N/A	N/A	N/A	N/A
Colombia	38.8	724459	44.6163	5.50452	3.90395	5.35572	30	23–39	5.60149	4.3–7.3
Comoros	0.2	See Eastern Africa	See Eastern Africa	See Eastern Africa	See Eastern Africa	See Eastern Africa	35	22–49	0.644735	0.4–0.9
Congo	31	20695	819.812	68.8671	27.9243	149.795	381	247–544	2.54348	1.6–3.6
Cook Islands	1.2	See Other U.S. Island Areas, Oceania, At Sea	See Other U.S. Island Areas, Oceania, At Sea	See Other U.S. Island Areas, Oceania, At Sea	See Other U.S. Island Areas, Oceania, At Sea	See Other U.S. Island Areas, Oceania, At Sea	13	11–15	0.340757	0.3–0.4
Coral Sea Islands	0	See Other U.S. Island Areas, Oceania, At Sea	See Other U.S. Island Areas, Oceania, At Sea	See Other U.S. Island Areas, Oceania, At Sea	See Other U.S. Island Areas, Oceania, At Sea	See Other U.S. Island Areas, Oceania, At Sea	N/A	N/A	N/A	N/A
Costa Rica	2.2	89840	0	2.45068	2.48461	2.4488	12	9.3–15	4.90036	3.8–6.1
Croatia	1.2	42502	0	0	3.14317	2.8234	13	11–15	4.60438	3.9–5.3
Cuba	31.8	1206933	23.3579	1.62177	2.2202	2.63478	7.3	6.3–8.5	2.77063	2.4–3.2
Curaçao	0	See Caribbean	See Caribbean	See Caribbean	See Caribbean	See Caribbean	3.7	3.1–4.2	1.49276	1.3–1.7
Cyprus	0	10219	0	0	0	0	3.9	3.3–4.5	N/A	N/A
Czech Republic	0.8	30035	0	0	1.67119	2.66356	5.1	4.4–5.9	1.91473	1.7–2.2
Czechoslovakia	0.2	19296	0	0	1.1108	1.03648	N/A	N/A	N/A	N/A
Democratic Republic of Congo (Zaire)	1.4	30749	97.561	10.0358	1.56789	7.80513	325	210–464	41.6393	26.9–59.4
Denmark	0.6	32758	0	0	2.50952	1.83161	5.9	5.1–6.9	3.2212	2.8–3.8
Djibouti	2.2	See Eastern Africa	See Eastern Africa	See Eastern Africa	See Eastern Africa	See Eastern Africa	304	233–385	5.59998	4.3–7.1
Dominica	0	30472	0	0	0	0	1.6	1.4–1.8	N/A	N/A
Dominican Republic	66.4	1064665	55.194	7.42143	3.97853	6.2367	53	41–67	8.49808	6.6–10.7
East Timor	0	See Other Asia	See Other Asia	See Other Asia	See Other Asia	See Other Asia	498	322–712	12.5397	8.1–17.9
Ecuador	72.2	439795	127.831	27.3814	9.37605	16.4167	41	31–51	2.49745	1.9–3.1
Egypt	5.2	188350	11.5585	3.64227	1.70552	2.76082	15	13–16	5.43317	4.7–5.8
El Salvador	107.4	1330323	87.3771	11.7797	4.83704	8.07323	44	34–56	5.45011	4.2–6.9
Equatorial Guinea	1	See Other Africa	See Other Africa	See Other Africa	See Other Africa	See Other Africa	162	142–184	2.60704	2.3–3.0
Eritrea	21	37184	560.42	55.6724	21.131	56.4759	83	38–145	1.46965	0.7–2.6
Estonia	0.2	See Other Europe	See Other Europe	See Other Europe	See Other Europe	See Other Europe	21	18–24	6.8682	5.9–7.8
Ethiopia	151.8	222559	623.828	80.4044	24.5162	68.2066	207	134–295	3.0349	2.0–4.3
Europa Island	0.2	See Eastern Africa	See Eastern Africa	See Eastern Africa	See Eastern Africa	See Eastern Africa	N/A	N/A	N/A	N/A
Falkland Islands	0	See Americas	See Americas	See Americas	See Americas	See Americas	N/A	N/A	N/A	N/A
Faroe Islands	0	See Other Europe	See Other Europe	See Other Europe	See Other Europe	See Other Europe	N/A	N/A	N/A	N/A
Fiji	1.8	43227	0	11.6239	1.7548	4.16406	53	41–67	12.7279	9.8–16.1
Finland	0.6	20894	0	4.60617	2.61712	2.87164	5.3	4.5–6.1	1.84564	1.6–2.1
France	3.2	223813	9.19329	1.39506	1.01416	1.42977	8.5	7.5–9.6	5.94503	5.2–6.7
French Guiana	0.2	See Americas	See Americas	See Americas	See Americas	See Americas	N/A	N/A	N/A	N/A
French Polynesia	0	See Other U.S. Island Areas, Oceania, At Sea	See Other U.S. Island Areas, Oceania, At Sea	See Other U.S. Island Areas, Oceania, At Sea	See Other U.S. Island Areas, Oceania, At Sea	See Other U.S. Island Areas, Oceania, At Sea	23	20–27	0.602878	0.5–0.7
Gabon	1.4	See Other Africa	See Other Africa	See Other Africa	See Other Africa	See Other Africa	541	350–773	8.70624	5.6–12.4
Gambia	6.4	13853	681.818	50.6757	20.3321	46.1994	174	136–217	3.76628	2.9–4.7
Georgia	3	20171	62.6959	22.5479	7.50525	14.8728	106	81–134	7.12709	5.4–9.0
Germany	6.8	1186926	1.18441	0.462545	0.48062	0.572909	6.1	5.2–7.1	10.6474	9.1–12.4
Ghana	19	158029	164.582	13.1691	5.17665	12.0231	165	80–281	13.7236	6.7–23.4
Gibralter	0	See Other Europe	See Other Europe	See Other Europe	See Other Europe	See Other Europe	N/A	N/A	N/A	N/A
Glorioso Islands	0	See Eastern Africa	See Eastern Africa	See Eastern Africa	See Eastern Africa	See Eastern Africa	N/A	N/A	N/A	N/A
Greece	5.2	151675	14.3575	0	3.05557	3.42838	4.9	4.2–5.7	1.42925	1.2–1.7
Greenland	0	See Americas	See Americas	See Americas	See Americas	See Americas	177	152–205	70.0566	60.2–81.1
Grenada	0.8	36205	0	3.86922	1.30621	2.20964	0	0–0	0	0.0–0.0
Guadeloupe	0	See Caribbean	See Caribbean	See Caribbean	See Caribbean	See Caribbean	N/A	N/A	N/A	N/A
Guam	4	93040				4.29923	40	34–46	9.304	7.9–10.7
Guatemala	193.4	929637	220.9	30.4278	8.55402	20.8038	25	19–31	1.2017	0.9–1.5
Guinea	11.4	15221	1463.41	65.4308	23.488	74.8965	177	114–253	2.36326	1.5–3.4
Guinea-Bissau	0.8	See Western Africa	See Western Africa	See Western Africa	See Western Africa	See Western Africa	369	239–527	9.43913	6.1–13.5
Guyana	18.6	273110	133.278	12.6001	3.97764	6.81044	89	68–113	13.0682	10.0–16.6
Haiti	174.8	661301	311.908	37.2851	13.9012	26.4327	200	154–253	7.56637	5.8–9.6
Heard & McDonald Islands	0	See Other U.S. Island Areas, Oceania, At Sea	See Other U.S. Island Areas, Oceania, At Sea	See Other U.S. Island Areas, Oceania, At Sea	See Other U.S. Island Areas, Oceania, At Sea	See Other U.S. Island Areas, Oceania, At Sea	N/A	N/A	N/A	N/A
Honduras	135.8	594066	231.33	25.1911	10.925	22.8594	40	30–50	1.74983	1.3–2.2
Hong Kong	24.8	233890	0	5.04087	10.012	10.6033	76	65–88	7.1676	6.1–8.3
Howland Island	0	See Other U.S. Island Areas, Oceania, At Sea	See Other U.S. Island Areas, Oceania, At Sea	See Other U.S. Island Areas, Oceania, At Sea	See Other U.S. Island Areas, Oceania, At Sea	See Other U.S. Island Areas, Oceania, At Sea	N/A	N/A	N/A	N/A
Hungary	1	71898	0	0	1.63289	1.39086	9.4	8–11	6.75841	5.8–7.9
Iceland	0.2	10973	0	10.7991	0	1.82266	2.8	2.4–3.2	1.53622	1.3–1.8
India	537	2235594	117.146	24.0592	14.0897	24.0205	223	136–332	9.28375	5.7–13.8
Indonesia	36.4	94577	383.325	59.6544	16.6447	38.4872	329	300–359	8.54831	7.8–9.3
Iran	16.2	388996	40.3892	1.52169	3.56719	4.16457	16	12–21	3.84194	2.8–5.0
Iraq	12.4	207208	60.7966	3.96532	2.07598	5.98432	43	38–49	7.18544	6.3–8.2
Ireland	2.8	135670	7.51315	0	2.2779	2.06383	7.3	6.2–8.4	3.53711	3.0–4.1
Israel	1.6	159486	0	0	1.19429	1.00322	5.2	4.5–6	5.1833	4.5–6.0
Italy	7	423940	6.79463	0.483092	1.48678	1.65118	6.7	5.7–7.7	4.05771	3.5–4.7
Ivory Coast	7.4	See Western Africa	See Western Africa	See Western Africa	See Western Africa	See Western Africa	165	106–235	4.22075	2.7–6.0
Jamaica	14.2	737886	14.2726	1.82032	1.33278	1.92442	3.8	2.9–4.8	1.97462	1.5–2.5
Jan Mayen	0	See Other Europe	See Other Europe	See Other Europe	See Other Europe	See Other Europe	N/A	N/A	N/A	N/A
Japan	11.2	537199	3.45543	0.947179	1.93314	2.08489	18	15–20	8.63356	7.2–9.6
Jarvis Island	0	See Other U.S. Island Areas, Oceania, At Sea	See Other U.S. Island Areas, Oceania, At Sea	See Other U.S. Island Areas, Oceania, At Sea	See Other U.S. Island Areas, Oceania, At Sea	See Other U.S. Island Areas, Oceania, At Sea	N/A	N/A	N/A	N/A
Johnston Atoll	0	See Other U.S. Island Areas, Oceania, At Sea	See Other U.S. Island Areas, Oceania, At Sea	See Other U.S. Island Areas, Oceania, At Sea	See Other U.S. Island Areas, Oceania, At Sea	See Other U.S. Island Areas, Oceania, At Sea	N/A	N/A	N/A	N/A
Jordan	1	78940	8.86918	0.819975	0.764906	1.26678	5.5	4.2–6.9	4.3417	3.3–5.4
Juan De Nova Island	0	See Eastern Africa	See Eastern Africa	See Eastern Africa	See Eastern Africa	See Eastern Africa	N/A	N/A	N/A	N/A
Kazakhstan	1.6	29483	43.3839	5.35714	2.30401	5.42686	91	59–130	16.7685	10.9–24.0
Kenya	50.2	130834	343.023	46.1868	14.8284	38.3692	423	259–626	11.0245	6.8–16.3
Kingman Reef	0	See Other U.S. Island Areas, Oceania, At Sea	See Other U.S. Island Areas, Oceania, At Sea	See Other U.S. Island Areas, Oceania, At Sea	See Other U.S. Island Areas, Oceania, At Sea	See Other U.S. Island Areas, Oceania, At Sea	N/A	N/A	N/A	N/A
Kiribati	0.4	See Other U.S. Island Areas, Oceania, At Sea	See Other U.S. Island Areas, Oceania, At Sea	See Other U.S. Island Areas, Oceania, At Sea	See Other U.S. Island Areas, Oceania, At Sea	See Other U.S. Island Areas, Oceania, At Sea	552	422–698	14.4691	11.1–18.3
Korea§	131	1137794	24.7791	7.78516	10.404	11.5135	226.778	N/A	19.6967	N/A
Kosovo	0	See Other Europe	See Other Europe	See Other Europe	See Other Europe	See Other Europe	N/A	N/A	N/A	N/A
Kuwait	2.4	31957	60.2773	4.6919	3.42661	7.51009	22	19–26	2.92939	2.5–3.5
Kyrgyzstan	2.6	See South Central Asia	See South Central Asia	See South Central Asia	See South Central Asia	See South Central Asia	142	112–176	6.86308	5.4–8.5
Laos	72.4	192908	96.4852	46.5937	29.6686	37.5308	189	122–270	5.03586	3.3–7.2
Latvia	0.8	22712	0	0	2.09457	3.52237	42	36–49	11.9238	10.2–13.9
Lebanon	2.2	131038	0	0.871498	1.31876	1.6789	14	12–16	8.33878	7.1–9.5
Lesotho	0	See Other Africa	See Other Africa	See Other Africa	See Other Africa	See Other Africa	852	551–1220	13.7111	8.9–19.6
Liberia	33	84202	863.971	51.6605	13.568	39.1915	308	199–440	7.85885	5.1–11.2
Libya	1	16804	30.581	5.97193	2.11595	5.95096	40	26–57	6.7216	4.4–9.6
Liechtenstein	0	See Other Europe	See Other Europe	See Other Europe	See Other Europe	See Other Europe	N/A	N/A	N/A	N/A
Lithuania	0.4	36586	0	0	1.33887	1.09331	58	49–66	53.0497	44.8–60.4
Luxembourg	0	See Other Europe	See Other Europe	See Other Europe	See Other Europe	See Other Europe	5	4.2–5.7	1.63529	1.4–1.9
Macau	0.2	See China	See China	See China	See China	See China	N/A	N/A	N/A	N/A
Macedonia	0.6	27604	0	3.29652	0.947015	2.1736	17	13–22	7.82113	6.0–10.1
Madagascar	1	See Eastern Africa	See Eastern Africa	See Eastern Africa	See Eastern Africa	See Eastern Africa	235	152–335	4.32894	2.8–6.2
Malawi	2.2	See Eastern Africa	See Eastern Africa	See Eastern Africa	See Eastern Africa	See Eastern Africa	227	122–365	4.18157	2.2–6.7
Malaysia	12.2	71179	223.343	6.70691	5.47034	17.1399	92	78–106	5.3676	4.6–6.2
Maldives	0	See South Central Asia	See South Central Asia	See South Central Asia	See South Central Asia	See South Central Asia	39	30–49	1.88493	1.4–2.4
Mali	3	See Western Africa	See Western Africa	See Western Africa	See Western Africa	See Western Africa	58	37–82	1.48366	0.9–2.1
Malta	0	See Other Europe	See Other Europe	See Other Europe	See Other Europe	See Other Europe	12	10–14	3.92469	3.3–4.6
Marshall Islands	27.4	21469	907.372	82.7815	53.2104	127.626	336	257–424	2.63269	2.0–3.3
Martinique	0	See Caribbean	See Caribbean	See Caribbean	See Caribbean	See Caribbean	N/A	N/A	N/A	N/A
Mauritania	2.6	See Western Africa	See Western Africa	See Western Africa	See Western Africa	See Western Africa	111	72–159	2.83941	1.8–4.1
Mauritius	0.4	See Eastern Africa	See Eastern Africa	See Eastern Africa	See Eastern Africa	See Eastern Africa	13	9.6–16	0.239473	0.2–0.3
Mayotte	0.2	See Eastern Africa	See Eastern Africa	See Eastern Africa	See Eastern Africa	See Eastern Africa	N/A	N/A	N/A	N/A
Mexico	1262.2	11851810	102.975	11.6966	7.86815	10.6499	21	16–27	1.97186	1.5–2.5
Micronesia	18.8	29225	607.029	38.7263	23.2003	64.3285	226	173–286	3.51322	2.7–4.4
Midway Islands	0	See Other U.S. Island Areas, Oceania, At Sea	See Other U.S. Island Areas, Oceania, At Sea	See Other U.S. Island Areas, Oceania, At Sea	See Other U.S. Island Areas, Oceania, At Sea	See Other U.S. Island Areas, Oceania, At Sea	N/A	N/A	N/A	N/A
Moldova	2.8	42486	69.1244	9.07382	2.29104	6.59041	115	98–132	17.4496	14.9–20.0
Monaco	0	See Other Europe	See Other Europe	See Other Europe	See Other Europe	See Other Europe	0	0–0	0	0.0–0.0
Mongolia	11	See Other Asia	See Other Asia	See Other Asia	See Other Asia	See Other Asia	428	220–703	10.7771	5.5–17.7
Montenegro	0.6	16417	0	9.25497	1.41084	3.65475	21	18–24	5.74595	4.9–6.6
Montserrat	0	See Caribbean	See Caribbean	See Caribbean	See Caribbean	See Caribbean	0	0–0	0	0.0–0.0
Morocco	9.8	80777	128.7	15.8259	4.51374	12.1322	101	86–116	8.32498	7.1–9.6
Mozambique	3.8	See Eastern Africa	See Eastern Africa	See Eastern Africa	See Eastern Africa	See Eastern Africa	551	356–787	10.15	6.6–14.5
Myanmar	17.8	129594	707.269	76.489	15.826	87.8127	369	269–484	4.20213	3.1–5.5
Namibia	0.2	See Other Africa	See Other Africa	See Other Africa	See Other Africa	See Other Africa	480	368–608	7.72457	5.9–9.8
Nauru	0	See Other U.S. Island Areas, Oceania, At Sea	See Other U.S. Island Areas, Oceania, At Sea	See Other U.S. Island Areas, Oceania, At Sea	See Other U.S. Island Areas, Oceania, At Sea	See Other U.S. Island Areas, Oceania, At Sea	83	71–96	2.1756	1.9–2.5
Navassa Island	0	See Caribbean	See Caribbean	See Caribbean	See Caribbean	See Caribbean	N/A	N/A	N/A	N/A
Nepal	83.4	108099	439.52	67.6443	24.3894	77.1515	158	139–178	2.04792	1.8–2.3
Netherlands	0.6	99085	0	1.11545	0.510738	0.605541	5.5	4.7–6.4	9.08279	7.8–10.6
Netherlands Antilles	0	See Caribbean	See Caribbean	See Caribbean	See Caribbean	See Caribbean	N/A	N/A	N/A	N/A
New Caledonia	0	See Other U.S. Island Areas, Oceania, At Sea	See Other U.S. Island Areas, Oceania, At Sea	See Other U.S. Island Areas, Oceania, At Sea	See Other U.S. Island Areas, Oceania, At Sea	See Other U.S. Island Areas, Oceania, At Sea	13	11–15	0.340757	0.3–0.4
New Zealand	0.2	35515				0.563142	7.5	6.4–8.6	13.3181	11.4–15.3
Nicaragua	18	256571	56.3834	7.94755	5.70563	7.0156	55	42–69	7.83967	6.0–9.8
Niger	1.6	See Western Africa	See Western Africa	See Western Africa	See Western Africa	See Western Africa	98	64–141	2.50687	1.6–3.6
Nigeria	68.4	289679	242.303	28.5355	8.07163	23.6123	219	143–311	9.27481	6.1–13.2
Niue	0	See Other U.S. Island Areas, Oceania, At Sea	See Other U.S. Island Areas, Oceania, At Sea	See Other U.S. Island Areas, Oceania, At Sea	See Other U.S. Island Areas, Oceania, At Sea	See Other U.S. Island Areas, Oceania, At Sea	0	0–0	0	0.0–0.0
Norfolk Island	0	See Other U.S. Island Areas, Oceania, At Sea	See Other U.S. Island Areas, Oceania, At Sea	See Other U.S. Island Areas, Oceania, At Sea	See Other U.S. Island Areas, Oceania, At Sea	See Other U.S. Island Areas, Oceania, At Sea	N/A	N/A	N/A	N/A
Northern Mariana Islands	0.8	12218				6.54772	55	47–63	8.39987	7.2–9.6
Norway	0.6	29377	28.2885	0	0.95288	2.04241	6.8	5.8–7.8	3.32939	2.8–3.8
Oman	0	See Other Asia	See Other Asia	See Other Asia	See Other Asia	See Other Asia	10	8.9–12	0.251802	0.2–0.3
Pakistan	80.8	368845	178.061	20.4237	13.8647	21.9062	270	175–386	12.3253	8.0–17.6
Palau	0.8	See Other U.S. Island Areas, Oceania, At Sea	See Other U.S. Island Areas, Oceania, At Sea	See Other U.S. Island Areas, Oceania, At Sea	See Other U.S. Island Areas, Oceania, At Sea	See Other U.S. Island Areas, Oceania, At Sea	76	65–88	1.99212	1.7–2.3
Palestinian Territory Occupied, Gaza Strip, and West Bank	0.2	N/A	N/A	N/A	N/A	N/A	1.2	0.91–1.5	N/A	N/A
Palmyra Atoll	0	See Other U.S. Island Areas, Oceania, At Sea	See Other U.S. Island Areas, Oceania, At Sea	See Other U.S. Island Areas, Oceania, At Sea	See Other U.S. Island Areas, Oceania, At Sea	See Other U.S. Island Areas, Oceania, At Sea	N/A	N/A	N/A	N/A
Panama	4	150174	52.8402	6.94107	1.48137	2.66358	47	36–59	17.6454	13.5–22.2
Papua New Guinea	1.2	See Other U.S. Island Areas, Oceania, At Sea	See Other U.S. Island Areas, Oceania, At Sea	See Other U.S. Island Areas, Oceania, At Sea	See Other U.S. Island Areas, Oceania, At Sea	See Other U.S. Island Areas, Oceania, At Sea	432	356–516	11.3236	9.3–13.5
Paracel Islands	0	See China	See China	See China	See China	See China	N/A	N/A	N/A	N/A
Paraguay	0.4	19620	0	0	1.36333	2.03874	39	34–46	19.1295	16.7–22.6
Peru	82.2	450546	228.889	28.6175	11.3476	18.2445	121	93–153	6.63212	5.1–8.4
Philippines	788.4	2048557	297.367	42.5056	26.8198	38.4856	546	304–859	14.1871	7.9–22.3
Pitcairn Islands	0.2	See Other U.S. Island Areas, Oceania, At Sea	See Other U.S. Island Areas, Oceania, At Sea	See Other U.S. Island Areas, Oceania, At Sea	See Other U.S. Island Areas, Oceania, At Sea	See Other U.S. Island Areas, Oceania, At Sea	N/A	N/A	N/A	N/A
Poland	10.6	445841	5.61798	2.29467	2.05136	2.37753	20	17–23	8.41209	7.2–9.7
Portugal	4.8	189310	18.5185	5.03145	2.15536	2.53552	24	20–28	9.4655	7.9–11.0
Puerto Rico	37.4	1651897	N/A	N/A	N/A	2.26406	1.4	1.2–1.6	0.618357	0.5–0.7
Qatar	0.6	See Other Asia	See Other Asia	See Other Asia	See Other Asia	See Other Asia	23	19–26	0.579144	0.5–0.7
Reunion	0	See Eastern Africa	See Eastern Africa	See Eastern Africa	See Eastern Africa	See Eastern Africa	N/A	N/A	N/A	N/A
Romania	9	163416	37.3274	3.34303	4.28056	5.50742	86	73–99	15.6153	13.3–18.0
Russia	17.8	418244	27.7603	5.69907	2.65761	4.25589	70	45–100	16.4478	10.6–23.5
Rwanda	5.6	See Eastern Africa	See Eastern Africa	See Eastern Africa	See Eastern Africa	See Eastern Africa	63	49–80	1.16052	0.9–1.5
Samoa	0.6	13738	0	0	1.80131	4.36745	14	12–16	3.20553	2.7–3.7
San Marino	0	See Other Europe	See Other Europe	See Other Europe	See Other Europe	See Other Europe	0	0–0	0	0.0–0.0
Sao Tome & Principe	0	See Other Africa	See Other Africa	See Other Africa	See Other Africa	See Other Africa	145	57–271	2.33346	0.9–4.4
Saudi Arabia	9.4	101948	49.2716	5.28053	1.63686	9.22039	12	10–14	1.30146	1.1–1.5
Senegal	10.8	25521	562.39	56.4175	10.9462	42.3181	134	95–179	3.16649	2.2–4.2
Serbia	3.2	36947	49.9376	6.28931	7.5171	8.66106	24	20–27	2.77102	2.3–3.1
Seychelles	0	See Eastern Africa	See Eastern Africa	See Eastern Africa	See Eastern Africa	See Eastern Africa	16	14–19	0.294736	0.3–0.3
Sierra Leone	20	40386	825.516	73.712	20.4589	49.5221	310	200–442	6.25983	4.0–8.9
Singapore	1.2	38071	22.0629	1.59413	1.68691	3.15201	46	39–53	14.5939	12.4–16.8
Sint Maarten	0	See Caribbean	See Caribbean	See Caribbean	See Caribbean	See Caribbean	0	0–0	0	0.0–0.0
Slovakia	0	19244	0	0	0	0	6.8	5.8–7.8	N/A	N/A
Slovenia	0.8	See Other Europe	See Other Europe	See Other Europe	See Other Europe	See Other Europe	7.9	6.7–9.1	2.58375	2.2–3.0
Solomon Islands	0	See Other U.S. Island Areas, Oceania, At Sea	See Other U.S. Island Areas, Oceania, At Sea	See Other U.S. Island Areas, Oceania, At Sea	See Other U.S. Island Areas, Oceania, At Sea	See Other U.S. Island Areas, Oceania, At Sea	75	57–95	1.96591	1.4–2.5
Somalia	96.2	85871	1033.9	105.605	50.972	112.029	274	177–391	2.44581	1.5–3.5
South Africa	9.8	102017	92.5926	21.3955	2.6881	9.60624	820	588–1090	85.3612	61.2–113.5
South Sudan	0.2	See Eastern Africa	See Eastern Africa	See Eastern Africa	See Eastern Africa	See Eastern Africa	146	95–209	2.68947	1.7–3.8
Spain	3.4	136842	7.73096	3.8793	1.25551	2.48462	12	10–14	4.82972	4.0–5.6
Spratley Islands	0	See Other Asia	See Other Asia	See Other Asia	See Other Asia	See Other Asia	N/A	N/A	N/A	N/A
Sri Lanka	4.6	48568	28.7563	15.2005	4.4603	9.47126	65	47–86	6.86287	5.0–9.1
St. Barthelemy	0	See Caribbean	See Caribbean	See Caribbean	See Caribbean	See Caribbean	N/A	N/A	N/A	N/A
St. Helena	0.2	See Western Africa	See Western Africa	See Western Africa	See Western Africa	See Western Africa	N/A	N/A	N/A	N/A
St. Kitts-Nevis	0.4	See Caribbean	See Caribbean	See Caribbean	See Caribbean	See Caribbean	15	13–17	6.05175	5.2–6.9
St. Lucia	0.6	21965	0	0	3.5135	2.73162	3.9	3.3–4.5	1.42772	1.2–1.6
St. Pierre & Miquelon	0	See Americas	See Americas	See Americas	See Americas	See Americas	N/A	N/A	N/A	N/A
St. Vincent & the Grenadines	0.4	24034	0	0	1.95055	1.66431	5.3	4.5–6.1	3.18451	2.7–3.7
Sudan	18	40905	558.325	36.1966	25.0627	44.0044	94	52–148	2.13615	1.2–3.4
Suriname	0.2	See Americas	See Americas	See Americas	See Americas	See Americas	33	26–42	13.0614	10.3–16.6
Svalbard	0	See Other Europe	See Other Europe	See Other Europe	See Other Europe	See Other Europe	N/A	N/A	N/A	N/A
Swaziland	0.4	See Other Africa	See Other Africa	See Other Africa	See Other Africa	See Other Africa	539	413–682	8.67405	6.6–11.0
Sweden	0.2	52197				0.383164	7.5	6.4–8.7	19.5739	16.7–22.7
Switzerland	0.6	48441	0	0	1.12749	1.23862	5.9	5.1–6.8	4.76336	4.1–5.5
Syria	3.2	87152	34.1686	2.36696	2.05864	3.67175	23	17–29	6.26405	4.6–7.9
Taiwan	27.2	382992	24.5128	2.48181	6.57293	7.10198	N/A	N/A	N/A	N/A
Tajikistan	1	See South Central Asia	See South Central Asia	See South Central Asia	See South Central Asia	See South Central Asia	91	70–115	4.39817	3.4–5.6
Tanzania	3.6	24343	302.457	11.4168	6.64231	14.7886	327	155–561	22.1116	10.5–37.9
Thailand	40.8	259375	159.007	15.4825	9.16751	15.7301	167	102–247	10.6166	6.5–15.7
Togo	3.2	21122	135.685	7.81326	11.8273	15.1501	58	38–83	3.82836	2.5–5.5
Tokelau	0	See Other U.S. Island Areas, Oceania, At Sea	See Other U.S. Island Areas, Oceania, At Sea	See Other U.S. Island Areas, Oceania, At Sea	See Other U.S. Island Areas, Oceania, At Sea	See Other U.S. Island Areas, Oceania, At Sea	0	0–0	0	0.0–0.0
Tonga	3.6	17905	54.7945	36.6032	13.5062	20.1061	14	12–16	0.696306	0.6–0.8
Trinidad & Tobago	7.8	240478	41.8118	4.97636	2.46551	3.24354	21	18–25	6.47441	5.5–7.7
Tromelin Island	0	See Eastern Africa	See Eastern Africa	See Eastern Africa	See Eastern Africa	See Eastern Africa	N/A	N/A	N/A	N/A
Tunisia	0.8	See Northern Africa	See Northern Africa	See Northern Africa	See Northern Africa	See Northern Africa	35	27–44	2.781	2.1–3.5
Turkey	5.4	131705	12.9492	1.51953	3.48671	4.10007	20	17–23	4.87796	4.1–5.6
Turkmenistan	0.2	See South Central Asia	See South Central Asia	See South Central Asia	See South Central Asia	See South Central Asia	58	44–73	2.80323	2.1–3.5
Turks & Caicos Islands	0.2	See Caribbean	See Caribbean	See Caribbean	See Caribbean	See Caribbean	3.4	2.9–3.9	1.37173	1.2–1.6
Tuvalu	0	See Other U.S. Island Areas, Oceania, At Sea	See Other U.S. Island Areas, Oceania, At Sea	See Other U.S. Island Areas, Oceania, At Sea	See Other U.S. Island Areas, Oceania, At Sea	See Other U.S. Island Areas, Oceania, At Sea	158	135–183	4.14151	3.5–4.8
U.S. Minor Outlying Island	0.2	See Other U.S. Island Areas, Oceania, At Sea	See Other U.S. Island Areas, Oceania, At Sea	See Other U.S. Island Areas, Oceania, At Sea	See Other U.S. Island Areas, Oceania, At Sea	See Other U.S. Island Areas, Oceania, At Sea	N/A	N/A	N/A	N/A
U.S. Misc Pacific Islands	1	See Other U.S. Island Areas, Oceania, At Sea	See Other U.S. Island Areas, Oceania, At Sea	See Other U.S. Island Areas, Oceania, At Sea	See Other U.S. Island Areas, Oceania, At Sea	See Other U.S. Island Areas, Oceania, At Sea	N/A	N/A	N/A	N/A
U.S. Virgin Islands	1.2	65986	N/A	N/A	N/A	1.81857	N/A	N/A	N/A	N/A
Uganda	9.4	26492	290.792	39.7812	10.527	35.4824	202	127–294	5.69296	3.6–8.3
Ukraine	19.8	352364	41.1241	8.10837	3.56368	5.61919	94	61–135	16.7284	10.9–24.0
United Arab Emirates	1.6	19549	32.3625	3.81134	3.03859	8.18456	0.76	0.65–0.88	0.0928578	0.0–0.1
United Kingdom	6.2	866155	4.94805	0.262447	0.458732	0.715807	11	10–13	15.3673	14.0–18.2
United States	3126.2	271619747	N/A	N/A	N/A	1.15095	3.2	2.8–3.7	2.78032	2.4–3.2
Uruguay	2	48889	86.2069	3.25998	2.83755	4.0909	29	25–33	7.0889	6.1–8.1
Uzbekistan	4	59787	28.5714	9.13173	3.73774	6.69042	82	64–103	12.2563	9.6–15.4
Vanuatu	0.6	See Other U.S. Island Areas, Oceania, At Sea	See Other U.S. Island Areas, Oceania, At Sea	See Other U.S. Island Areas, Oceania, At Sea	See Other U.S. Island Areas, Oceania, At Sea	See Other U.S. Island Areas, Oceania, At Sea	63	45–83	1.65136	1.2–2.2
Vatican City	0	See Other Europe	See Other Europe	See Other Europe	See Other Europe	See Other Europe	N/A	N/A	N/A	N/A
Venezuela	11.4	249978	25.155	1.86696	4.17902	4.5604	26	20–33	5.70125	4.4–7.2
Vietnam	487.2	1340215	290.745	46.7692	23.7884	36.3524	140	111–173	3.85119	3.1–4.8
Wake Island	0	See Other U.S. Island Areas, Oceania, At Sea	See Other U.S. Island Areas, Oceania, At Sea	See Other U.S. Island Areas, Oceania, At Sea	See Other U.S. Island Areas, Oceania, At Sea	See Other U.S. Island Areas, Oceania, At Sea	N/A	N/A	N/A	N/A
Wallis & Futuna Islands	0	See Other U.S. Island Areas, Oceania, At Sea	See Other U.S. Island Areas, Oceania, At Sea	See Other U.S. Island Areas, Oceania, At Sea	See Other U.S. Island Areas, Oceania, At Sea	See Other U.S. Island Areas, Oceania, At Sea	0	0–0	0	0.0–0.0
West Indies	0	30692	0	0	0	0	N/A	N/A	N/A	N/A
Western Sahara	0.6	See Northern Africa	See Northern Africa	See Northern Africa	See Northern Africa	See Northern Africa	N/A	N/A	N/A	N/A
Yemen	9.2	56686	87.1314	10.2665	11.2119	16.2298	48	42–54	2.95753	2.6–3.3
Yugoslavia	2	46877	0	0	4.04086	4.26648	N/A	N/A	N/A	N/A
Zambia	5.2	13552	533.333	49.7375	16.6096	38.3707	406	263–581	10.581	6.9–15.1
Zimbabwe	5	21295	163.043	25.7483	14.9528	23.4797	278	202–366	11.84	8.6–15.6
Region
Americas	0.4	15832	0	0	1.51023	2.52653	N/A	N/A	N/A	N/A
Caribbean	1	40345	0	3.03859	1.8069	2.47862	N/A	N/A	N/A	N/A
Other Europe	1.4	45788	62.4025	2.51351	2.15112	3.05757	N/A	N/A	N/A	N/A
South Central Asia	3.8	18366	135.135	22.477	11.2663	20.6904	N/A	N/A	N/A	N/A
Other Asia	11.6	29209	130.101	52.8156	10.365	39.7138	N/A	N/A	N/A	N/A
Eastern Africa	20	36842	664.557	51.1349	12.2812	54.2859	N/A	N/A	N/A	N/A
Northern Africa	1.4	11124	165.289	6.30318	10.3775	12.5854	N/A	N/A	N/A	N/A
Western Africa	19.8	50649	465.517	44.878	13.7983	39.0926	N/A	N/A	N/A	N/A
Other Africa	16.8	27036	549.966	50.9532	15.5345	62.1394	N/A	N/A	N/A	N/A
Other U.S. Island Areas, Oceania, At Sea	5.8	15203	694.981	35.8974	5.43281	38.1504	N/A	N/A	N/A	N/A
WHO = World Health Organization; CI = Confidence Interval; N/A = Not Applicable
*U.S. Census Bureau, American Community Survey (ACS) Public Use Microdata Sample data, 2012–2016 multiyear file: https://www.census.gov/programs-surveys/acs/data/pums.html. Population estimates of persons from countries with <10,000 persons living in the United States are grouped within Regions, as displayed at the bottom of the table. Relative standard error for population estimates ranged from …
†World Health Organization TB Burden Estimates: https://www.who.int/tb/country/data/download/en/
‡Incidence Rate Ratio (IRR) is the Rate in Country (WHO Rate) divided by the Overall U.S. Rate by Country of Birth (COB). A higher IRR indicates that the WHO rate is larger than the U.S. rate. These IRR estimates may be statistically unstable because of small population estimates.
§U.S. Census Bureau, ACS only provides a combined population estimate for Korea. Thus, North Korea and South Korea are not separately listed in the table.
